# Supplementary material for: Ephedra alata Subsp. Alenda as a Novel Source of Bioactive Phytochemicals: Characterization Based on the Mass Spectrometry and Profiling of Antioxidant and Anti-Inflammatory Properties
Source: Life (Basel). 2023 Jan 23;13(2):323. doi: 10.3390/life13020323 (PMC9961366; doi:10.3390/life13020323)
Supplement: Supplementary file 1 [file life-13-00323-s001.zip]

Archive with 1 entries (1 files):
- life-2069564-supplementary.pdf
